# Supplementary material for: Molecular Cloning and Characterization of a Serotonin N-Acetyltransferase Gene, xoSNAT3, from Xanthomonas oryzae pv. oryzae
Source: Int J Environ Res Public Health. 2023 Jan 19;20(3):1865. doi: 10.3390/ijerph20031865 (PMC9914633; doi:10.3390/ijerph20031865)
Supplement: Supplementary file 1 [file ijerph-20-01865-s001.zip]

Archive with 1 entries (1 files):
- ijerph-2145815-supplementary.pdf
